# Supplementary material for: Shaping Pathways to Child Health: A Systematic Review of Street-Scale Interventions in City Streets
Source: Int J Environ Res Public Health. 2022 Apr 25;19(9):5227. doi: 10.3390/ijerph19095227 (PMC9105466; doi:10.3390/ijerph19095227)
Supplement: Supplementary file 1 [file ijerph-19-05227-s001.zip]

Archive with 4 entries (4 files):
- Supplementary Material S1 Full search strategies for all databases.xlsx
- Supplementary Material S2.pdf
- Supplementary Material S3.pdf
- Supplementary Material S4.pdf
