# Supplementary material for: Shaping Pathways to Child Health: A Systematic Review of Street-Scale Interventions in City Streets
Source: Int J Environ Res Public Health. 2022 Apr 25;19(9):5227. doi: 10.3390/ijerph19095227 (PMC9105466; doi:10.3390/ijerph19095227)
Supplement: Supplementary file 1 [file ijerph-19-05227-s001.zip › Supplementary Material S1 Full search strategies for all databases.xlsx]

## Sheet: Medline search_211108
1	(street* or streetscape* or ((street* adj1 (network or design)) or road)).ti,ab,kw,sh.
2	limit 1 to last 10 years
3	(((built or natural or obesogenic or urban or measure*) adj1 environment) or ((design or "open space" or infrastructure) adj1 urban) or ("public space" or "land use" or neighbo?rhood or connectivity or accessib* or walkability)).ti,ab,kw,sh.
4	*built environment/ or *environment design/
5	3 or 4
6	limit 5 to last 10 years
7	(((physical or social) adj1 activ*) or (play or leisure) or ((travel or transport) adj1 active) or (walking or cycling or "health behav*" or exercis*)).ti,ab,kw,sh.
8	*walking/ or *health behavior/ or *exercise/
9	7 or 8
10	limit 9 to last 10 years
11	(((urban or mental or physical or public) adj1 health) or ((pedestrian or road) adj1 injuries) or obesity or well?being or communit* or ((transport or health or soci*) adj1 inequalit*)).ti,ab,kw,sh.
12	*obesity/
13	11 or 12
14	limit 13 to last 10 years
15	2 and 6
16	10 or 14
17	15 and 16
18	(circulation or "ecological applications" or "environmental pollution" or "international journal of biometeorology" or "international journal of drug policy" or "animal cognition" or "annals of general psychiatry" or "indian journal of community medicine" or "infectious diseases of poverty" or "journal of health care for the poor & underserved" or "journal of strength & conditioning research" or …
19	("Afghanistan" or "Algeria" or "Angola" or "Armenia" or "Bangladesh" or "Benin" or "Bhutan" or "Bolivia" or "Burkina" or "Burundi" or "Cabo Verde" or "Cambodia" or "Cameroon" or "Central African Republic" or "Chad" or "Comoros" or "Congo" or "Congo" or "Côte d'Ivoire" or "Djibouti" or "Egypt" or "El Salvador" or "Eritrea" or "Eswatini" or "Ethiopia" or "Faso" or "Gambia" or "Georgia" or "Ghana" o…
20	17 and 18
21	17 and 19
22	17 not 18
23	22 not 19
24	(child* or (young* adj2 (people or residents)) or youth or adolescent*).ti,ab,kw,sh.
25	23 and 24

## Sheet: Embase search_211108
1	(street* or streetscape* or ((street* adj1 (network or design)) or road)).ti,ab,kw,hw.
2	limit 1 to last 10 years
3	(((built or natural or obesogenic or urban or measure*) adj1 environment) or ((design or "open space" or infrastructure) adj1 urban) or ("public space" or "land use" or neighbo?rhood or connectivity or accessib* or walkability)).ti,ab,kw,hw.
4	*built environment/ or *environment design/
5	3 or 4
6	limit 5 to last 10 years
7	(((physical or social) adj1 activ*) or (play or leisure) or ((travel or transport) adj1 active) or (walking or cycling or "health behav*" or exercis*)).ti,ab,kw,hw.
8	*walking/ or *health behavior/ or *exercise/
9	7 or 8
10	limit 9 to last 10 years
11	(((urban or mental or physical or public) adj1 health) or ((pedestrian or road) adj1 injuries) or obesity or well?being or communit* or ((transport or health or soci*) adj1 ineq*)).ti,ab,kw,hw.
12	*obesity/
13	11 or 12
14	limit 13 to last 10 years
15	2 and 6
16	10 or 14
17	15 and 16
18	("Afghanistan" or "Algeria" or "Angola" or "Armenia" or "Bangladesh" or "Benin" or "Bhutan" or "Bolivia" or "Burkina" or "Burundi" or "Cabo Verde" or "Cambodia" or "Cameroon" or "Central African Republic" or "Chad" or "Comoros" or "Congo" or "Congo" or "Côte d'Ivoire" or "Djibouti" or "Egypt" or "El Salvador" or "Eritrea" or "Eswatini" or "Ethiopia" or "Faso" or "Gambia" or "Georgia" or "Ghana" o…
19	17 and 18
20	17 not 18
21	(circulation or "ecological applications" or "environmental pollution" or "international journal of biometeorology" or "international journal of drug policy" or "animal cognition" or "annals of general psychiatry" or "indian journal of community medicine" or "infectious diseases of poverty" or "journal of health care for the poor & underserved" or "journal of strength & conditioning research" or …
22	17 and 21
23	20 not 21
24	(child* or (young* adj2 (people or residents)) or youth or adolescent*).ti,ab,kw,hw.
25	23 and 24

## Sheet: PsycInfo search_211108
1	(street* or streetscape* or ((street* adj1 (network or design)) or road)).ti,ab,id,mh.
2	limit 1 to last 10 years
3	(((built or natural or obesogenic or urban or measure*) adj1 environment) or ((design or "open space" or infrastructure) adj1 urban) or ("public space" or "land use" or neighbo?rhood or connectivity or accessib* or walkability)).ti,ab,id,mh.
4	*built environment/ or *environment design/
5	3 or 4
6	limit 5 to last 10 years
7	(((physical or social) adj1 activ*) or (play or leisure) or ((travel or transport) adj1 active) or (walking or cycling or "health behav*" or exercis*)).ti,ab,id,mh.
8	*walking/ or *health behavior/ or *exercise/
9	7 or 8
10	limit 9 to last 10 years
11	(((urban or mental or physical or public) adj1 health) or ((pedestrian or road) adj1 injuries) or obesity or well?being or communit* or ((transport or health or social) adj1 inequalit*)).ti,ab,id,mh.
12	*obesity/
13	11 or 12
14	limit 13 to last 10 years
15	2 and 6
16	10 or 14
17	15 and 16
18	(circulation or "ecological applications" or "environmental pollution" or "international journal of biometeorology" or "international journal of drug policy" or "animal cognition" or "annals of general psychiatry" or "indian journal of community medicine" or "infectious diseases of poverty" or "journal of health care for the poor & underserved" or "journal of strength & conditioning research" or …
19	17 and 18
20	17 not 18
21	limit 20 to "0400 dissertation abstract"
22	20 not 21
23	(child* or (young* adj2 (people or residents)) or youth or adolescent*).ti,ab,id,mh.
24	22 and 23

## Sheet: Scopus search_211108
( ( ( ( ( TITLE-ABS-KEY ( street* OR streetscape OR ( street W/1 ( network OR design ) ) OR road ) AND SRCTYPE ( j OR p ) AND PUBYEAR > 2009 ) AND ( TITLE-ABS-KEY ( ( ( built OR natural OR obesogenic OR urban OR measure* OR design ) W/1 environment ) OR ( ( design OR "open space" OR infrastructure ) W/1 urban ) OR ( "public space" OR "land use" OR connectivity OR accessib* OR walkability ) ) AND …
